# Supplementary material for: A paradoxical method to enhance compensatory lung growth: Utilizing a VEGF inhibitor
Source: PLoS One. 2018 Dec 19;13(12):e0208579. doi: 10.1371/journal.pone.0208579 (PMC6300284; doi:10.1371/journal.pone.0208579)
Supplement: S1 File — (XLSX) [file pone.0208579.s001.xlsx]

## Sheet: Figure 1
Half Life Study
Mice were given Flt1-Fc at 20 mcg/kg via IP injection and plasma levels were measured with anti-Fc ELISA at different timepoints
ID		Flt1-Fc Conc (ng/mL)
		6 h	24 h	48 h	96 h
1		1.25	0.48	0.44	0.385
2		0.68	0.43	0.215	0.165
3		0.78	0.385	0.245	0.15
Dose Response Study
DAY	GROUP	ANIMAL	WEIGHT	AVERAGE LUNG VOLUME	LV/BW
4	CONTROL	587	21.9	1.15	0.0525114
4	CONTROL	591	20.2	1.19333	0.0590759
4	CONTROL	592	20.8	1.17333	0.0564103
4	CONTROL	593	24.4	1.37667	0.0564208
4	CONTROL	595	21.3	1.21333	0.056964
4	sFlt1 (5)	452	21.4	1.07667	0.0503115
4	sFlt1 (5)	453	20.7	0.983333	0.047504
4	sFlt1 (5)	455	21.4	1.08667	0.0507788
4	sFlt1 (5)	456	25.9	1.28667	0.0496782
4	sFlt1 (5)	457	19.5	1.00333	0.051453
4	sFlt1 (5)	459	18.5	0.896667	0.0484685
4	sFlt1 (5)	460	19.5	1.06667	0.0547009
4	sFlt1 (20)	611	23.8	1.41	0.0592437
4	sFlt1 (20)	612	22.1	1.42	0.0642534
4	sFlt1 (20)	615	21.8	1.31	0.0600917
4	sFlt1 (20)	622	22.9	1.39667	0.0609898
4	sFlt1 (20)	623	23.5	1.41	0.06
4	sFlt1 (20)	625	20.5	1.49	0.0726829
4	sFlt1 (60)	651	23.4	1.27	0.0542735
4	sFlt1 (60)	654	20.1	1.17333	0.0583748
4	sFlt1 (60)	657	18.7	1.02667	0.054902
4	sFlt1 (60)	658	25.6	1.38667	0.0541667
4	sFlt1 (60)	660	21.6	1.23	0.0569444
4	sFlt1 (180)	464	23.9	1.22333	0.0511855
4	sFlt1 (180)	465	20.6	1.23667	0.0600324
4	sFlt1 (180)	461	23	1.16	0.0504348
4	sFlt1 (180)	462	25.3	1.39	0.0549407
4	sFlt1 (180)	463	23.9	1.21667	0.0509066
4	sFlt1 (180)	468	22.6	1.25	0.0553097
4	sFlt1 (180)	466	24.5	1.25667	0.0512925
4	sFlt1 (180)	469	24.7	1.22667	0.0496626
4	sFlt1 (180)	467	21.4	1.15667	0.0540498
Repeated Treatment
DAY	GROUP	ANIMAL	WEIGHT (g)	AVERAGE LUNG VOLUME (mL)	LV/BW (mL/g)	TLC (mL)	TLC/BW (mL/g)	Compliance (mL/cmH2O)	NOTE
4	CONTROL	587	21.9	1.15	0.0525114
4	CONTROL	588	26			0.703885	0.0270725	0.0556258	Injured lung during harvest -> No lung volume
4	CONTROL	591	20.2	1.19333	0.0590759	0.569538	0.0281949	0.0535967
4	CONTROL	592	20.8	1.17333	0.0564103	0.582087	0.0279849	0.058568
4	CONTROL	593	24.4	1.37667	0.0564208	0.6881	0.0282008	0.0665357
4	CONTROL	595	21.3	1.21333	0.056964	0.50846	0.0238714	0.037957
5	CONTROL	596	21.1			0.53186	0.0252066	0.0494173	Injured lung during harvest -> No lung volume
4	CONTROL	759	20.5	1.17333	0.0572358	0.539773	0.0263304	0.0544483
4	CONTROL	761	20.1	1.08667	0.054063	0.524233	0.0260813	0.0566743
4	CONTROL	758	22	1.08667	0.0493939	0.589017	0.0267735	0.0626683
4	CONTROL	760	20	1.14667	0.0573333	0.50935	0.0254675	0.0491663
4	CONTROL	762	21.8	1.24333	0.0570336	0.594557	0.0272732	0.0596053
4	CONTROL	756	20.4	1.13333	0.0555556	0.489647	0.0240023	0.04216
4	CONTROL	755	24.6	1.31333	0.0533875	0.65716	0.0267138	0.059935
4	CONTROL	692	20.5	1.15	0.0560976	0.45754	0.022319	0.0511467
4	CONTROL	691	22.2	1.12667	0.0507508	0.530678	0.0239044	0.0490838
4	CONTROL	696	22.8	1.23333	0.0540936	0.59064	0.0259053	0.059549
4	CONTROL	693	22.2	1.18667	0.0534535	0.536543	0.0241686	0.055714
4	CONTROL	695	21.8	0.993333	0.0455657	0.521473	0.0239208	0.0448807
4	sFlt1 (20)	611	23.8	1.41	0.0592437	0.6624	0.0278319	0.0558947
4	sFlt1 (20)	612	22.1	1.42	0.0642534	0.629255	0.0284731	0.0605317
4	sFlt1 (20)	615	21.8	1.31	0.0600917	0.587513	0.0269501	0.0539153
4	sFlt1 (20)	622	22.9	1.39667	0.0609898	0.642772	0.0280687	0.0619035
4	sFlt1 (20)	623	23.5	1.41	0.06	0.674087	0.0286845	0.062219
4	sFlt1 (20)	625	20.5	1.49	0.0726829	0.606043	0.0295631	0.0598353
4	sFlt1 (20)	765	22.8	1.18333	0.0519006	0.58063	0.0254662	0.051107
4	sFlt1 (20)	764	21.5	1.31333	0.0610853	0.570563	0.0265378	0.0615077
4	sFlt1 (20)	763	22.5	1.36	0.0604444	0.59236	0.0263271	0.0608353
4	sFlt1 (20)	769	22.5	1.34667	0.0598519	0.62031	0.0275693	0.0691627
4	sFlt1 (20)	767	21	1.17	0.0557143	0.552857	0.0263265	0.049156
4	sFlt1 (20)	766	23	1.26	0.0547826	0.631907	0.0274742	0.062347
4	sFlt1 (20)	698	20.9	1.20333	0.0575758	0.525807	0.0251582	0.0500827
4	sFlt1 (20)	699	24.2	1.39333	0.0575758				Erroneous reading by machine (mouse not sufficiently sedated)
4	sFlt1 (20)	700	26			0.68903	0.0265012	0.059949	Injured lung during harvest -> No lung volume
4	sFlt1 (20)	743	23.5	1.35	0.0574468	0.668068	0.0284284	0.0671618
4	sFlt1 (20)	746	24.5	1.27	0.0518367	0.664137	0.0271076	0.0582807
10	CONTROL	506	22.4	1.33333	0.0595238				No pulmonary function measurements
10	CONTROL	507	26.5	1.40333	0.052956				No pulmonary function measurements
10	CONTROL	515	23.4	1.39667	0.0596866				No pulmonary function measurements
10	CONTROL	524	24.3	1.36667	0.0562414				No pulmonary function measurements
10	CONTROL	525	21.8	1.24667	0.0571865				No pulmonary function measurements
10	CONTROL	536	23.1	1.74333	0.075469				No pulmonary function measurements
10	CONTROL	538	27.7	1.93333	0.0697954				No pulmonary function measurements
10	CONTROL	539	21.5	1.54667	0.071938				No pulmonary function measurements
10	CONTROL	540	26.2	1.68	0.0641221				No pulmonary function measurements
10	SFlt1 (20)	670	24.6	1.68667	0.0685637				No pulmonary function measurements
10	SFlt1 (20)	678	26.3	1.77	0.0673004				No pulmonary function measurements
10	SFlt1 (20)	673	25	1.63	0.0652				No pulmonary function measurements
10	SFlt1 (20)	662	26	1.84667	0.0710256				No pulmonary function measurements
10	SFlt1 (20)	677	23.3	1.63333	0.0701001				No pulmonary function measurements
10	SFlt1 (20)	672	25.4	1.61667	0.0636483				No pulmonary function measurements
10	SFlt1 (20)	666	25	1.62333	0.0649333				No pulmonary function measurements
10	SFlt1 (20)	668	26.5	1.53667	0.0579874				No pulmonary function measurements
10	SFlt1 (20)	664	24.8	1.75333	0.0706989				No pulmonary function measurements

## Sheet: Figure 2
PCR of VEGF and VEGFR2
VEGF			VEGFR1			VEGFR2
Control	Flt1 (fold difference)		Control	Flt1 (fold difference)		Control	Flt1 (fold difference)
1.11161	1.66873		1.85766	1.33766		1.08372	1.45428
1.85166	1.39942		1.10319	0.912096		1.96127	1.29807
0.662849	1.49942		0.922912	0.509951		0.725449	2.46076
0.737884	2.57128		0.559447	0.68884		0.709272	3.69172
0.993308	2.0548		0.945072	1.71792		0.914382	2.83142
1.39515	0.942915		1.31773	0.888634		1.46958	0.653581
1.3963	1.24854		0.827884	1.64215		1.77697	1.42074
0.881901	1.5468		1.48691	1.10097		0.696377	1.40935
0.806478	1.4394		0.742694	1.68586		0.938014	1.79679
0.721752	1.36701		0.830061	1.84057		0.586237	1.58772
Western Blot of VEGF and VEGFR2
VEGF			VEGFR2
Control	Flt1 (fold difference)		Control	Flt1 (fold difference)
0.324663	1.40332		1.07744	1.21224
0.805876	2.29593		1.04636	2.21502
1.02516	2.0161		0.472212	2.25876
1.26794	1.90402		0.796172	1.55747
1.57636	1.91261		1.60782	2.18217
VEGF ELISA
Lung (pg/mg)			Liver (pg/mg)			Kidney (pg/mg)			Plasma (pg/mL)
Control	Flt1		Control	Flt1		Control	Flt1		Control	Flt1
9.58351	147.925		17.5744	18.0197		29.1232	26.5981		49.15	73.765
44.0386	150.788		18.1355	18.0145		60.2639	46.8654		20.155	77.55
9.64197	19.3839		17.1252	20.0377		65.213	47.752		59.8	60.035
11.1199	136.136		22.2844	15.4229		45.5584	41.0872		6.195	69.74
			41.6914	22.1148		26.0765	20.2021		26.075	52.82
									17.555	34.95
									44.77	27.73
										72.935
										64.77
Angiogenesis Array (Done in technical duplicates -> no error bar for biological variates)
	Control		Flt1
EGF	0.641095	1.35891	53.9408	54.7469
CXCL2	0.909341	1.09066	4.12106	6.17095
Angiogenin	1.15728	0.842718	3.20965	2.75503
PD-ECGF	0.269693	1.73031	3.16037	2.41345
ADAMTS1	1.06757	0.932433	2.74869	2.30383
Cyr61	0.849867	1.15013	2.51817	2.1678
Amphiregulin	0.983655	1.01635	2.35226	2.27074
MMP-8	1.12734	0.872662	2.13535	2.47893
CXCL16	0.778932	1.22107	2.25211	2.16028
Angiopoietin-1	1.03367	0.966325	2.12169	2.06128
DLL4	1.12739	0.87261	2.60755	1.54179
HB-EGF	1.03862	0.961375	1.97761	1.89238
PDGF-AA	1.02574	0.974257	1.93369	1.87352
EGF ELISA
Lung (pg/mg)
Control	Flt1
0.0763983	2.01927
0.33708	0.132609
0.0505072	1.19225
0.10657	0.774695
0.170842
Surfactant Protein PCR
SPB			SPC
Control	Flt1 (fold difference)		Control	Flt1 (fold difference)
1.13308	1.94684		1.43163	2.08963
1.63902	1.11549		2.26603	1.40953
0.832118	1.18863		0.684059	2.16926
0.694741	1.66285		0.561278	2.89269
0.931426	1.93949		0.802846	2.05858
1.02679	1.01105		0.938329	1.37918
1.32741	1.17867		0.876672	1.43451
0.928127	0.992135		1.06395	0.748097
1.00514	1.10148		1.01477	1.05749
0.78647	1.3648		1.12595	1.31971

## Sheet: Figure 3
HIF WB
HIF1a			HIF2a
Control	Flt1 (fold difference)		Control	Flt1 (fold difference)
0.906708	1.07958		0.975462	1.04889
1.61855	1.2662		0.832985	1.44182
0.786495	1.19527		1.09555	1.7472
0.595099	1.02992		1.26321	1.2095
1.09315	1.01439		0.832797	1.18373
HIF Pathway PCR
PDGFa			PDK			HK			CXCR4			VHL			PH
Control	Flt1 (fold difference)		Control	Flt1 (fold difference)		Control	Flt1 (fold difference)		Control	Flt1 (fold difference)		Control	Flt1 (fold difference)		Control	Flt1 (fold difference)
1.10883	2.66309		1.42352	2.27231		1.35374	1.61391		1.09871	1.04432		1.28458	1.51836		1.17284	2.16336
2.6267	1.89499		1.58922	1.23557		1.93873	1.47793		1.59525	0.8367		1.43816	0.942329		1.96707	1.29507
0.633438	2.17192		0.791932	1.39307		1.11539	1.16084		1.57225	1.33103		0.920832	1.69501		0.755329	1.5592
0.624268	2.61776		0.627796	1.79965		0.398013	1.69389		0.555724	1.11396		0.692215	1.86377		0.685681	2.17928
0.868263	2.41963		0.889093	2.1549		0.858266	2.0425		0.652993	2.07656		0.849203	1.76264		0.836917	2.48473
1.42431	1.05327		0.879666	0.932805		1.05793	0.812363		1.12781	1.3149		0.939128	0.98623		1.01582	0.953519
1.30995	1.50138		1.2504	1.3084		1.1127	1.28892		0.995176	2.06002		1.37234	1.37224		1.06878	1.34881
0.67255	1.17939		1.31144	1.87117		1.00841	1.23462		0.852741	1.28411		0.847364	1.36307		1.19061	1.19636
1.05253	1.24725		0.801235	1.31001		0.942422	1.35517		1.03903	1.68952		1.04867	1.33878		0.783542	1.21809
0.757151	1.16377		0.865218	1.37906		0.893887	1.35851		1.00558	2.12044		0.873182	1.45637		0.987324	1.44313

## Sheet: Figure 4
HIF2a Inhibitor Experiments
Lung Volume Measurement on POD 4
V	V+F	I	I+F
0.0587227	0.061215	0.0521628	0.0587963
0.05625	0.0635135	0.0517883	0.0505556
0.0522963	0.0585734	0.0559947	0.0567278
0.0522562	0.0621739	0.0527665	0.0515278
0.0569841	0.0576696	0.0521912	0.0518038
0.0536164	0.058884	0.0555556	0.0555072
		0.0483912	0.0547926
			0.05
Physical Activity without Inhibitor
Basic Movement			Fine Movement			Rest Time (s)			Distance (cm)
V	V+F		V	V+F		V	V+F		V	V+F
1140	1289		655	740		83.2	34.9		1860	2015
401	1460		352	804		195.2	70.9		639	2125
958	1348		577	789		99.5	57.3		1536	2154
1112	865		666	498		82.1	97.7		1661	1459
364	1036		313	599		187	82.5		610	1752
991	1259		531	643		95	43		1646	2131
676	1501		396	787		125.6	95.8		1180	2339
Physical Activity with Inhibitor
Basic Movement			Fine Movement			Rest Time (s)			Distance (cm)
I	I+F		I	I+F		I	I+F		I	I+F
1052	1454		713	781		76.7	33.5		1702	2337
1593	1320		822	704		70.7	116.8		2387	2097
1355	1239		747	695		85.5	94.1		2136	1883
1385	441		726	370		70.1	157.3		2170	763
1455	1501		839	791		66.5	51.7		2253	2412
1251	1023		767	655		77.3	63.4		1938	1724
1831	1461		917	809		82.9	27.5		2682	2353
	1286			683			67.8			2130
Endothelial Proliferation (percent)
V	V+F	I	I+F
0.266525	1.21003	0.67253	0.697799
0.21645	1.29803	0.389864	0.760304
0.325203	1.3167	0.696864	0.447261
